# Supplementary material for: Metabolic and Clinical Outcomes in Type 1 Diabetes in the COVID-19 Pre- and Post-Vaccination Periods in Spain: The COVID-SED1 Study
Source: J Clin Med. 2024 Mar 26;13(7):1922. doi: 10.3390/jcm13071922 (PMC11012715; doi:10.3390/jcm13071922)
Supplement: Supplementary file 1 [file jcm-13-01922-s001.zip]

Archive with 1 entries (1 files):
- jcm-2893747-supplementary.pdf
